# Supplementary material for: Prevalence of Campylobacter spp., Salmonella spp., and Listeria monocytogenes, and Population Levels of Food Safety Indicator Microorganisms in Retail Raw Chicken Meat and Ready-To-Eat Fresh Leafy Greens Salads Sold in Greece
Source: Foods. 2023 Dec 16;12(24):4502. doi: 10.3390/foods12244502 (PMC10742679; doi:10.3390/foods12244502)
Supplement: Supplementary file 1 [file foods-12-04502-s001.zip]

Archive with 1 entries (1 files):
- foods-2742178-supplementary.pdf
